# Supplementary material for: Guided endodontics versus conventional access cavity preparation: an ex vivo comparative study of substance loss
Source: BMC Oral Health. 2023 Oct 4;23:713. doi: 10.1186/s12903-023-03436-7 (PMC10552426; doi:10.1186/s12903-023-03436-7)
Supplement: Supplementary file 1 — Supplementary Material 1 [file 12903_2023_3436_MOESM1_ESM.xlsx]

## Sheet: Tabelle1
Guided Endodontics versus Conventional Access Cavity Preparation: An ex vivo Comparative Study of Substance Loss
Hauke Hildebrand1, Wadim Leontiev1, Gabriel Krastl2, Roland Weiger1, Dorothea Dagassan-Berndt3, Sebastian Bürklein4, Thomas Connert1
1 Department of Periodontology, Endodontology and Cariology, University Center for Dental Medicine, University of Basel, Basel, Switzerland
2 Department of Conservative Dentistry and Periodontology, University Hospital of Würzburg, Würzburg, Germany
3 Center for Dental Imaging, University Center for Dental Medicine Basel UZB, University of Basel, Basel, Switzerland
4 Interdisciplinary Ambulance in the School of Dentistry, Albert-Schweitzer-Campus 1, 48149 Münster, Germany
Substance loss and preparation time for conventional access cavity preparation (CONV) and guided endodontics (GE)
Model	Tooth	Technique	Volume difference (in mm3)	Preparation time (in seconds)
1	33	GE	9.61	113
1	32	GE	14.39	349
1	31	GE	5.08	106
1	41	GE	7.38	163
1	42	GE	5.87	456
1	43	GE	11.18	190
1	33	CONV	12.63	147
1	32	CONV	20.84	194
1	31	CONV	13.17	132
1	41	CONV	16.52	221
1	42	CONV	17.88	302
1	43	CONV	21.08	457
2	33	GE	13.36	833
2	32	GE	6.17	195
2	31	GE	6.33	121
2	41	GE	18.86	610
2	42	GE	6.19	123
2	43	GE	6.96	177
2	33	CONV	22.82	133
2	32	CONV	17.94	51
2	31	CONV	21.56	122
2	41	CONV	18.82	247
2	42	CONV	18.06	301
2	43	CONV	14.79	36
3	33	GE	9.56	117
3	32	GE	24.63	168
3	31	GE	11.11	399
3	41	GE	28.82	412
3	42	GE	9.22	72
3	43	GE	14.11	105
3	33	CONV	14.86	41
3	32	CONV	19.77	549
3	31	CONV	7.51	23
3	41	CONV	13.31	456
3	42	CONV	16.15	369
3	43	CONV	16.05	137
4	33	GE	19.04	151
4	32	GE	12.38	115
4	31	GE	18.74	385
4	41	GE	14.49	150
4	42	GE	32.76	368
4	43	GE	22.54	297
4	33	CONV	12.54	346
4	32	CONV	16.17	381
4	31	CONV	9.29	34
4	41	CONV	5.93	113
4	42	CONV	13.97	131
4	43	CONV	26.44	105
5	13	GE	38.38	223
5	12	GE	36.26	200
5	11	GE	109.57	140
5	21	GE	37.28	191
5	22	GE	69.29	247
5	23	GE	72.77	606
5	13	CONV	10.47	222
5	12	CONV	10.48	48
5	11	CONV	191.48	182
5	21	CONV	14.12	271
5	22	CONV	21.16	353
5	23	CONV	65.46	45
6	13	GE	11.37	174
6	12	GE	8.37	104
6	11	GE	17.18	107
6	21	GE	16.21	182
6	22	GE	20.29	231
6	23	GE	13.91	183
6	13	CONV	21.93	320
6	12	CONV	14.19	279
6	11	CONV	11.91	44
6	21	CONV	22.92	108
6	22	CONV	0.56	41
6	23	CONV	24.2	521
7	33	GE	20.08	127
7	32	GE	38.64	490
7	31	GE	15.43	147
7	41	GE	19.53	201
7	42	GE	29.69	300
7	43	GE	25.48	442
7	33	CONV	16.9	168
7	32	CONV	12.74	108
7	31	CONV	10.42	56
7	41	CONV	14.35	85
7	42	CONV	17.77	263
7	43	CONV	35.42	582
8	33	GE	28.07	402
8	32	GE	22.63	285
8	31	GE	16.61	122
8	41	GE	25.15	455
8	42	GE	51.68	259
8	43	GE	15	148
8	33	CONV	30.84	399
8	32	CONV	29.18	492
8	31	CONV	24.04	47
8	41	CONV	20.66	75
8	42	CONV	16.64	25
8	43	CONV	39.49	251
9	13	GE	26.56	115
9	12	GE	10.82	195
9	11	GE	22.67	504
9	21	GE	27.86	471
9	22	GE	21.87	468
9	23	GE	20.8	362
9	13	CONV	29.29	178
9	12	CONV	23.48	144
9	11	CONV	34.37	117
9	21	CONV	41.1	544
9	22	CONV	15.19	42
9	23	CONV	21.69	80
